# Supplementary material for: Precision and Accuracy of Radiological Bone Age Assessment in Children among Different Ethnic Groups: A Systematic Review
Source: Diagnostics (Basel). 2023 Oct 4;13(19):3124. doi: 10.3390/diagnostics13193124 (PMC10572703; doi:10.3390/diagnostics13193124)
Supplement: Supplementary file 1 [file diagnostics-13-03124-s001.zip]

Archive with 1 entries (1 files):
- diagnostics-2627110-supplementary.pdf
